# Supplementary material for: Hypoxia or tobacco-smoke exposure induce region-specific microvascular remodeling in the brain
Source: Sci Rep. 2026 Apr 17;16:12722. doi: 10.1038/s41598-026-45975-3 (PMC13090336; doi:10.1038/s41598-026-45975-3)
Supplement: Supplementary file 1 — Supplementary Material 3 [file 41598_2026_45975_MOESM1_ESM.xlsx]

## Sheet: Summary of stat
	Summary of statistical data
	Figure panel	measured variable	mouse model	sample size (n) control	sample size (n) treated	p-value unpaired t-test
	Figure 1a	RV/(LV+S)	CMH	5	5	<0.0001
	Figure 1b	RV/(LV+S)	S-PH	6	7	0.8335
	Figure 1c	RV/(LV+S)	S-Em	6	6	0.0017
	Figure 1a	hematocrit	CMH	5	5	0.0016
	Figure 1b	hematocrit	S-PH	8	7	<0.0001
	Figure 1c	hematocrit	S-Em	8	6	0.0005
	Figure S1a	RVPS	S-PH	7	7	<0.0001
	Figure S1a	LVSP	S-PH	3	4	0.7709
	Figure S1a	mAP	S-PH	6	7	0.8902
	Figure S1a	heart rate(BPM)	S-PH	8	7	0.3355
	Figure S1b	RVPS	S-Em	8	6	0.0001
	Figure S1b	LVSP	S-Em	6	6	0.8081
	Figure S1b	mAP	S-Em	6	6	0.8814
	Figure S1b	heart rate(BPM)	S-Em	8	6	0.6128
	Figure S1b	Crs	S-Em	7	6	<0.0001
	Figure 2b	% vessel area-cortex	CMH	5	5	0.1061
	Figure 2b	% vessel area-hippocampus	CMH	5	5	0.033
	Figure 2b	% vessel area-brainstem	CMH	5	5	0.6536
	Figure 2b	% vessel area-cerebellum	CMH	5	5	0.0302
	Figure 2c	% vessel area-cortex	S-PH	5	4	0.0243
	Figure 2c	% vessel area-hippocampus	S-PH	5	4	0.0127
	Figure 2c	% vessel area-brainstem	S-PH	5	4	0.7401
	Figure 2c	% vessel area-cerebellum	S-PH	5	4	0.3903
	Figure 2d	% vessel area-cortex	S-Em	6	5	0.0063
	Figure 2d	% vessel area-hippocampus	S-Em	6	5	0.009
	Figure 2d	% vessel area-brainstem	S-Em	6	5	0.1714
	Figure 2d	% vessel area-cerebellum	S-Em	6	5	0.0016
	Figure 3a	%Iba1+ cells-cortex	CMH	5	5	0.2201
	Figure 3a	%Iba1+ cells-hippocampus	CMH	5	5	0.7949
	Figure 3a	%Iba1+ cells-brainstem	CMH	5	5	0.6605
	Figure 3b	%Iba1+ cells-cortex	S-PH	5	4	0.8176
	Figure 3b	%Iba1+ cells-hippocampus	S-PH	5	4	0.7438
	Figure 3b	%Iba1+ cells-brainstem	S-PH	5	4	0.2423
	Figure 3c	%Iba1+ cells-cortex	S-Em	6	5	0.702
	Figure 3c	%Iba1+ cells-hippocampus	S-Em	6	5	0.314
	Figure 3c	%Iba1+ cells-brainstem	S-Em	6	5	0.8518
	Figure S3a	Nr. of Iba1+ cells-cortex	CMH	5	5	0.1758
	Figure S3a	Nr. of Iba1+ cells-hippocampus	CMH	5	5	0.2536
	Figure S3a	Nr. of Iba1+ cells cells-brainstem	CMH	5	5	0.7956
	Figure S3b	Nr. of Iba1+ cells-cortex	S-PH	5	4	0.5373
	Figure S3b	Nr. of Iba1+ cells-hippocampus	S-PH	5	4	0.899
	Figure S3b	Nr. of Iba1+ cells cells-brainstem	S-PH	5	4	0.8906
	Figure S3c	Nr. of Iba1+ cells-cortex	S-Em	6	5	0.8264
	Figure S3c	Nr. of Iba1+ cells-hippocampus	S-Em	6	5	0.8068
	Figure S3c	Nr. of Iba1+ cells cells-brainstem	S-Em	6	5	0.8713
	Figure S4a	NND (nearest neighbor distance)	CMH	5	5	0.5641
	Figure S4b	NND (nearest neighbor distance)	S-PH	5	4	0.7257
	Figure S4c	NND (nearest neighbor distance)	S-Em	6	5	0.8737
	Figure 6a	MMP-9/Albumin density	CMH	5	5	0.0486
	Figure 6a	Fibrinogen/Albumin density	CMH	5	5	0.1285
	Figure 6b	MMP-9/Albumin density	S-PH	6	6	0.2549
	Figure 6b	Fibrinogen/Albumin density	S-PH	6	6	0.0467
	Figure 6c	MMP-9/Albumin density	S-Em	6	5	0.9438
	Figure 6c	Fibrinogen/Albumin density	S-Em	6	5	0.0067
	Figure 6d	TIMP-1/Albumin density	CMH	5	5	0.9064
	Figure 6d	MMP-9/TIMP-1	CMH	5	5	0.0791
	Figure 6e	TIMP-1/Albumin density	S-PH	6	6	0.1154
	Figure 6e	MMP-9/TIMP-1	S-PH	6	6	0.1875
	Figure 6f	TIMP-1/Albumin density	S-Em	6	5	0.6064
	Figure 6f	MMP-9/TIMP-1	S-Em	6	5	0.7224
	Figure 6g	Fibrinogen /Total Protein signal	CMH	5	5	0.012
	Figure 6h	Fibrinogen /Total Protein signal	S-PH	5	4	0.2112
	Figure 6i	Fibrinogen /Total Protein signal	S-Em	5	4	0.8989
	Figure S8a	MMP-9/Albumin density	CMH	5	5	0.0258
	Figure S8a	Fibrinogen/Albumin density	CMH	5	5	0.4187
	Figure S8b	MMP-9/Albumin density	S-PH	6	6	0.5552
	Figure S8b	Fibrinogen/Albumin density	S-PH	6	6	0.1933
	Figure S8c	MMP-9/Albumin density	S-Em	6	5	0.1321
	Figure S8c	Fibrinogen/Albumin density	S-Em	6	5	0.0583
