# Supplementary material for: Hypoxia or tobacco-smoke exposure induce region-specific microvascular remodeling in the brain
Source: Sci Rep. 2026 Apr 17;16:12722. doi: 10.1038/s41598-026-45975-3 (PMC13090336; doi:10.1038/s41598-026-45975-3)
Supplement: Supplementary file 3 — Supplementary Material 2 [file 41598_2026_45975_MOESM3_ESM.xlsx]

## Sheet: ROI info
				Area of each ROI: 463761 µm2							1-6: Hippocampus
				(681µm x 681µm)							7-9: Cortex
											10-14: Brainstem

## Sheet: Vessel density
													VESSEL DENSITY (% AREA)
					CMH									S-PH									S-Em
	CORTEX									CORTEX									CORTEX
	Ctrl (Normoxia)									Ctrl (Room Air: RA)									Ctrl (Room Air: RA)
	ROIs	1NO	2NO	3NO	6NO	7NO	Average	SD		ROI	1RA	2RA	3RA	4RA	5RA	Average	SD		ROI	6RA	8RA	9RA	10RA	20RA	21RA	Average	SD
	7	1.219	0.544	0.567	0.218	0.349	0.5794	0.385418		7	0.966	1.872	1.857	0.282	1.381	1.2716	0.668551		7	0.054	1.622	0.462	0.267	0.615	0.62	0.606667	0.542751
	8	1.428	0.928	1.674	0.642	0.807	1.13775	0.436511		8	1.397	3.449	2.174	2.823	2.491	2.4668	0.761969		8	2.365	1.279	1.122	2.366	0.663	0.997	1.46533	0.726123
	9	1.435	0.586	0.555	0.132	0.267	0.59725	0.507256		9	0.986	0.952	1.875	2.188	1.6	1.5202	0.544617		9	0.899	0.35	0.743	1.437	0.263	0.759	0.741833	0.422154
	CMH (Hypoxia)									S-PH (Cigarette Smoke: CS)									S-Em (Cigarette Smoke: CS)
	ROIs	4Hox	5Hox	8Hox	9Hox	10Hox	Average	SD		ROI	1CS	3CS	4CS	8CS		Average			ROI	8CS	9CS	10CS	27CS	28CS		Average
	7	2	0.79	1.599	0.183	1.139	1.1422	0.70509		7	1.053	0.22	0.589	0.495		0.58925	0.346551		7	1.135	0.833	0.907	1.962	1.576		1.2826	0.477669
	8	1.79	3.123	0.834	0.347	2.182	1.6552	1.09953		8	1.556	0.641	2.342	1.269		1.452	0.705721		8	1.113	2.732	2.702	3.965	2.321		2.5666	1.02158
	9	1.961	1.05	0.674	0.923	1.301	1.1818	0.490808		9	0.73	0.565	1.375	1.281		0.98775	0.400463		9	1.392	1.242	2.211	1.656	1.052		1.5106	0.449507
	HIPPOCAMPUS									HIPPOCAMPUS									HIPPOCAMPUS
	Ctrl (Normoxia)									Ctrl (Room Air: RA)									Ctrl (Room Air: RA)
	ROIs	1NO	2NO	3NO	6NO	7NO	Average	SD		ROI	1RA	2RA	3RA	4RA	5RA	Average	SD		ROI	6RA	8RA	9RA	10RA	20RA	21RA	Average	SD
	1	0.694	0.233	0.663	1.494	0.247	0.6662	0.512208		1	0.927	1.425	1.713	1.791	1.17	1.4052	0.363307		1	0.204	0.669	1.047	0.759	2.612	0.747	1.00633	0.83256
	2	0.908	0.241	0.506	1.37	0.324	0.6698	0.468321		2	1.387	1.179	1.285	1.366	1.138	1.271	0.110488		2	0.167	0.58	0.795	0.81	1.91	0.345	0.767833	0.613536
	3	0.768	0.512	0.582	1.273	0.416	0.7102	0.339984		3	1.931	0.715	1.408	1.424	1.229	1.194	0.437006		3	0.219	0.502	0.766	1.412	1.596	1.586	1.0135	0.596655
	4	0.856	0.514	1.468	1.51	0.42	0.9536	0.515192		4	1.776	0.94	1.255	2.132	1.071	1.4348	0.502994		4	0.171	0.263	1.083	0.587	1.744	0.908	0.792667	0.58514
	5	0.513	0.667	0.844	1.443	0.431	0.7796	0.402965		5	1.458	0.708	1.284	1.329	1.376	1.231	0.299373		5	0.157	0.236	0.884	0.708	1.006	0.677	0.611333	0.34382
	6	0.557	0.465	0.595	0.775	0.422	0.5628	0.137376		6	1.108	0.973	1.343	1.587	0.998	1.2018	0.260288		6	0.371	0.997	0.644	0.792	1.259	1.667	0.955	0.461621
	CMH (Hypoxia)									S-PH (Cigarette Smoke: CS)									S-Em (Cigarette Smoke: CS)
	ROIs	4Hox	5Hox	8Hox	9Hox	10Hox	Average	SD		ROI	1CS	3CS	4CS	8CS		Average	SD		ROI	8CS	9CS	10CS	27CS	28CS		Average	SD
	1	1.359	1.312	0.831	1.255	2.128	1.377	0.469454		1	1.186	0.483	0.991	0.666		0.8315	0.316203		1	2.525	1.947	1.054	1.085	1.814		1.685	0.622303
	2	1.222	1.125	1.296	1.194	1.06	1.1794	0.0906079		2	1.14	0.634	1.098	0.842		0.9285	0.236414		2	3.313	0.931	2.003	0.906	1.424		1.7154	0.998795
	3	1.988	1.099	1.573	1.356	0.985	1.4002	0.400136		3	0.593	0.618	0.83	0.941		0.7455	0.168199		3	0.556	2.664	1.533	2.565	2.273		1.9182	0.880968
	4	1.2	1.417	0.694	0.364	1.466	1.0282	0.480937		4	0.44	0.273	0.648	0.502		0.46575	0.15529		4	1.334	3.17	0.388	1.952	2.268		1.8224	1.04012
	5	1.898	1.677	0.72	0.975	0.972	1.2484	0.508928		5	0.548	0.423	1.57	1.175		0.929	0.539319		5	0.896	0.258	1.752	2.106	1.343		1.271	0.724666
	6	1.962	1.153	1.084	0.747	0.997	1.1886	0.458824		6	0.608	0.741	1.381	0.609		0.83475	0.369485		6	0.358	2.562	0.944	2.771	2.102		1.7474	1.05035
	BRAINSTEM									BRAINSTEM									BRAINSTEM
	Ctrl (Normoxia)									Ctrl (Room Air: RA)									Ctrl (Room Air: RA)
	ROIs	1NO	2NO	3NO	6NO	7NO	Average	SD		ROI	1RA	2RA	3RA	4RA	5RA	Average	SD		ROI	6RA	8RA	9RA	10RA	20RA	21RA	Average	SD
	10	1.165	3.646	1.35	5.384	0.846	2.4782	1.96652		10	3.777	2.998	2.483	2.058	3.175	2.8982	0.659013		10	0.73	1.782	2.954	1.398	0.122	3.336	1.72033	1.24703
	11	1.739	1.351	0.827	3.029	0.545	1.4982	0.972381		11	2.857	2.537	2.408	2.451	2.243	2.4992	0.226787		11	1.409	1.436	1.628	2.088	3.201	2.785	2.09117	0.751301
	12	2.49	1.695	0.641	1.955	0.465	1.4492	0.869102		12	2.766	2.045	2.002	1.655	2.001	2.0938	0.407375		12	1.383	2.072	2.258	1.935	3.29	2.204	2.19033	0.623701
	13	0.492	2.834	2.707	4.368	1.432	2.3666	1.47712		13	3.703	2.399	2.343	3.592	3.256	3.0586	0.649209		13	0.836	2.553	3.226	3.029	4.186	3.02	2.80833	1.10645
	14	0.558	0.848	2.139	3.182	0.503	1.446	1.17573		14	2.769	2.341	2.538	2.754	3.712	2.8228	0.52715		14	2.203	0.772	2.199	1.464	2.396	1.692	1.78767	0.609468
	CMH (Hypoxia)									S-PH (Cigarette Smoke: CS)									S-Em (Cigarette Smoke: CS)
	ROIs	4Hox	5Hox	8Hox	9Hox	10Hox	Average	SD		ROI	1CS	3CS	4CS	8CS		Average	SD		ROI	8CS	9CS	10CS	27CS	28CS		Average	SD
	10	4.207	2.717	3.189	1.767	3.429	3.0618	0.902482		10	2.947	1.55	2.684	2.642		2.45575	0.618734		10	1.681	2.004	1.926	3.462	3.419		2.4984	0.868367
	11	2.413	2.021	1.435	0.496	2.53	1.779	0.835007		11	1.473	1.544	2.491	2.381		1.97225	0.538153		11	1.128	1.584	1.296	3.304	3.438		2.15	1.12748
	12	2.504	1.143	2.937	0.643	1.752	1.7958	0.943517		12	2.798	1.93	2.433	1.762		2.23075	0.473587		12	2.056	3.546	2.705	2.906	2.51		2.7446	0.54751
	13	4.091	3.453	0.877	1.734	0.206	2.0722	1.6589		13	2.629	2.469	5.097	3.298		3.37325	1.20396		13	2.763	4.083	2.215	3.12	3.247		3.0856	0.686304
	14	3.275	2.161	1.495	0.736	1.977	1.9288	0.932664		14	2.088	2.102	3.306	3.819		2.82875	0.872781		14	2.136	2.501	2.452	3.428	2.383		2.58	0.494387
	CEREBELLUM									CEREBELLUM									CEREBELLUM
	Ctrl (Normoxia)									Ctrl (Room Air: RA)									Ctrl (Room Air: RA)
	ROIs	1NO	2NO	3NO	6NO	7NO	Average	SD		ROI	1RA	2RA	3RA	4RA	5RA	Average	SD		ROI	6RA	8RA	9RA	10RA	20RA	21RA	Average	SD
	1	1.458	1.323	1.574	2.572	1.087	1.6028	0.571289		1	1.597	2.062	2.33	2.65	2.226	2.173	0.387003		1	1.326	1.062	0.569	1.185	2.246	1.275	1.27717	0.547233
	2	2.08	1.038	2.507	3.233	2.049	2.1814	0.797974		2	1.889	2.227	3.804	3.22	2.479	2.7238	0.777283		2	0.936	0.178	1.478	4.367	2.246	1.656	1.81017	1.43454
	3	2.078	2.113	1.75	2.057	2.11	2.0216	0.153598		3	3.784	2.224	3.852	3.644	2.88	3.2768	0.705121		3	0.55	1.366	1.404	3.248	1.492	1.695	1.62583	0.88637
	4	1.839	1.707	1.084	2.132	1.577	1.6678	0.385809		4	2.453	1.763	3.315	2.596	1.332	2.2918	0.76914		4	1.911	2.338	0.264	0.342	1.679	1.109	1.27383	0.850628
	CMH (Hypoxia)									S-PH (Cigarette Smoke: CS)									S-Em (Cigarette Smoke: CS)
	ROIs	4Hox	5Hox	8Hox	9Hox	10Hox	average	SD		ROI	1CS	3CS	4CS	8CS		Average	SD		ROI	8CS	9CS	10CS	27CS	28CS		Average
	1	3.053	2.959	3.098	2.02	1.145	2.455	0.85592		1	1.716	0.879	1.851	1.646		1.523	0.437683		1	4.44	2.638	3.429	3.558	2.563		3.3256	0.768268
	2	3.632	2.473	2.713	2.675	2.734	2.8454	0.451774		2	3.411	1.901	2.705	3.116		2.78325	0.655561		2	5.921	2.531	3.212	3.464	3.291		3.6838	1.29992
	3	3.217	2.072	2.738	2.967	2.296	2.658	0.471381		3	2.773	1.399	2.696	3.079		2.48675	0.743793		3	5.103	1.617	3.019	3.978	4.402		3.6238	1.35205
	4	1.605	0.912	2.571	3.779	1.954	2.1642	1.08374		4	1.831	1.435	3.232	2.696		2.2985	0.815193		4	1.175	1.716	1.922	3.922	2.786		2.3042	1.07431
